# Supplementary material for: Variation in Post-Transplant Cancer Incidence among Italian Kidney Transplant Recipients over a 25-Year Period
Source: Cancers (Basel). 2023 Feb 20;15(4):1347. doi: 10.3390/cancers15041347 (PMC9954633; doi:10.3390/cancers15041347)
Supplement: Supplementary file 1 [file cancers-15-01347-s001.zip]

Archive with 1 entries (1 files):
- cancers-2149072-supplementary.pdf
